# Supplementary material for: Structure and Energetics of Chemically Functionalized Silicene: Combined Density Functional Theory and Machine Learning Approach
Source: Materials (Basel). 2025 Nov 19;18(22):5228. doi: 10.3390/ma18225228 (PMC12654217; doi:10.3390/ma18225228)
Supplement: Supplementary file 1 [file materials-18-05228-s001.zip]

Archive with 1 entries (1 files):
- materials-3945359-supplementary.pdf
